# Supplementary material for: Nanoparticles as Vaccines to Prevent Arbovirus Infection: A Long Road Ahead
Source: Pathogens. 2021 Jan 5;10(1):36. doi: 10.3390/pathogens10010036 (PMC7824877; doi:10.3390/pathogens10010036)
Supplement: Supplementary file 1 [file pathogens-10-00036-s001.zip]

Archive with 2 entries (2 files):
- Supplementary Materials_01.doc
- Supplementary Materials_02.xls
