# Supplementary material for: Nanoparticles as Vaccines to Prevent Arbovirus Infection: A Long Road Ahead
Source: Pathogens. 2021 Jan 5;10(1):36. doi: 10.3390/pathogens10010036 (PMC7824877; doi:10.3390/pathogens10010036)
Supplement: Supplementary file 1 [file pathogens-10-00036-s001.zip › Supplementary Materials_02.xls]

## Sheet: Planilha1
	REFERENCE	Arbovirus	Nps Material	NPs Morphology	NPs Size (nm)	Nps zeta potential (mV)	Type of Vaccine	Type of Protein	Antigen	In vivo Model	Doses	Antibody production	Neutralizing activity	Antibody class	T cell response	Challenge	Improved protection	Main findings
1	OKAMOTO et al., 2008	JEV	Poly(gamma-glutamic acid)	Not evaluated	Not evaluated	Not evaluated	Inactivated viruses	Structural and Non Structural	Formalin-inactivated virus	Mice	1	YES	YES	Not evaluated	Th2	YES	YES	Immunization with NPs or alum with the JE vaccine could induce protective immune responses, even when a single dose is given.
2	HUANG et al., 2009	JEV	Chitosan	Not evaluated	150 -270	Not evaluated	DNA	Structural	Plasmid DNA vector (pCJ-3) containing the entire membrane and envelope protein genes of JEV	Mice	3	YES	YES	IgG	Th2	YES	YES	Mice immunized with the vaccine produced JEV speciﬁc antibodies, which sowed neutralizing activity. The immunized mice also survived against 50 LD JEV challenge.
3	DEMENTO; STEENBLOCK; FAHMY, 2009	West Nile virus (WNV)	LPS-modified particles	Not evaluated	Not evaluated	Not evaluated	Subunit	Structural	Recombinant E protein from WNV	Mice	2	Yes	NO	IgG	Not evaluated	YES	YES	The mice intranasal immunized were protected from viral infection (80% of protection compared to 60% without LPS). Increase of IgG titers (20x) from antigen delivered in NPs, compared to soluble antigen when animals (subcutaneous).
4	DEMENTO et al., 2010	WNV	CpG oligodeoxynucleotide-modified	Not evaluated	272	Not evaluated	Subunit	Structural	Truncated recombinant E protein from WENV (Eukaryotic)	Mice	2	YES	YES	IgG	Th1	YES	YES	Humoral Th1 response toward immune responses compared with predominately Th2-biased responses with the adjuvant aluminum hydroxide. Immunization with modified nanoparticles resulted in a greater number of circulating effector T cells and greater activity of Ag-specific lymphocytes.
5	FISCHER et al., 2010	WNV	Lipopoliprotein/Nickel chelate	Not evaluated	23.2 ± 2.3	Not evaluated	Subunit	Structural	Recombinant E protein from WNV	Mice	1	YES	NO	IgG	Not evaluated	YES	YES	Immunogenicity of the antigen was increased when conjugated to NiNLPs.
6	ARORA et al., 2012	DENV	HBcAg	Spherical	35-40	Not evaluated	VLPs	Structural	Synthetic gene construct encoding HBcAg containing an EDIII	Mice	3	YES	YES	IgG	Th1 and Th2	NO	NO	The VLPs were highly immunogenic eliciting high titer anti-EDIII-2 antibodies that were able to recognize, bind and neutralize DENV
7	MATSUO et al., 2012	JEV	HBcAg	Not evaluated	455 (α-CD11c-ZZ) and 324 (ZZ-BNC)	-9.53 and -1.87	VLPs	Structural	JEV envelope-derived EDIII antigen conjugated with α-CD11c-ZZ-BNC-LP	Mice	2	YES	NO	IgG	Not evaluated	NO	NO	The α-CD11c-ZZ-BNC-LP complexes loaded with JEV EDIII antigens could elicit α-D3 IgG more efficiently than other nontargeting control vaccines.
8	OKAMOTO et al., 2012.	JEV	Poly(gamma-glutamic acid)	Not evaluated	Not evaluated	Not evaluated	VLPs	Structural	JE-VLP: cell clone expressing a cDNA clone encoding prM and E proteins.	Mice	1	YES	YES	Not evaluated	Th1	YES	YES	Production of neutralizing antibody, which were maintained for more than 6 months, resulting in long lasting protection of 90% of the immunized mice.
9	SILVA et al., 2012	DENV	Bovine serum albumin	Spherical	686.9	35.8	Inactivated viruses	Structural	Heat inactivated viruses (4 serotypes)	Mice	3	YES	NO	IgG	Not evaluated	NO	NO	IgG anti-DENV levels increased , but no neutralizing activity
10	NIIKURA et al., 2013	WNV	Gold (AuNPs) coated with cetyltrimethylammoniumbromide (CTAB)	Spherical cubic, and rod.,	Spherical: 19 ±1.9 and 43± 3.3. Cubic: 41± 4.8. Rod: 36 ± 3.6 x 10 ± 1.2.	Spherical: 24± 3 and 23 ± 1.Cubic: 11 ± 0.5. Rod: 9.9 ± 0.3.	Subunit (recombinant or purified)	Structural	Ectodomain of E protein from WENV (Eukaryotic)	Mice	2	YES	NO	IgG	Not evaluated	NO	NO	The Sphere (40 nm) induced the highest level of WNV especiﬁc antibodies. The uptake of Rod-ES into the cells proceeded more eﬃciently than the others. Rod-E-treated cells produced signiﬁcant levels of IL-1β and IL-18. Sphere (40 nm) and Cube induced inﬂammatory cytokine production, including TNF-R, IL-6, IL-12, and granulocyte macrophage colony-stimulating factor (CSF).
11	MIYATA et al., 2013	JEV	HBsAg	Not evaluated	48.1 (polydispersity index, 0.193)	6.88	VLPs	Structural	E protein (DEIII) from JEV in an hepatitis B surface antigen L scaffold	Mice	3	Yes	Yes	IgG	Not evaluated	YES	YES	Production of neutralizing antibodies and protection against JEV challenge
12	FILETTE et al., 2014	WNV	Polyethyleneimine (lPEI)covalently bound to mannose	Not evaluated	114± 5	8.2±4.2	DNA	Structural	Plasmid DNA vector expressing the ectodomain of the E-protein from WNV and boost of purified recombinant E protein	Mice	2	YES	YES	IgG	Th2	YES	YES	Production of neutralizing antibody, E-specific IL-4 T-cell immune responses and CD8 specific IFN-c expression detected after protein boosting of DNA-primed mice. Protective immunity to homologous and virulent WNV infection after challenge.
13	HUNSAWONG et al., 2015a	DENV	Chitosan	Spherical	372	+20.6	Inactivated viruses	Structural	UV inactivated DENV2	Human	-	NO	NO	Not evaluated	Th1 and Th2	NO	NO	DENV stimulation of immature dendritic cells resulted in a significantly higher expression of DCs maturation markers (CD80, CD86 and HLA-DR) and induction of various cytokine and chemokine productions than in UVI-DENV-treated iDCs.
14	HUNSAWONG et al., 2015b	DENV	Chitosan	Spherical	372 ± 11	+20.6	Inactivated viruses	Structural	UV inactivated DENV2	Mice	3	YES	YES	IgM and IgG	Not evaluated	NO	NO	Novel DENV stimulated both humoral and cell-mediated immune responses. High production of NT antibodies and stimulation of T-cells support the potential use of DNV as a dengue vaccine candidate.
15	YONGZHEN et al., 2015.	JEV	Chitosan	"almost spherical "	108.3	10.8±1.3 at the complexation pH (pH 5.5) and 2.9±0.6 at pH 7	DNA	Structural	Plasmid encoding genes for mouse GM-Granulocyte-macrophage colony-stimulating factor (CSF), JEV prM/E.	Mice	3	NO	NO	Not evaluated	Not evaluated	NO	NO	Immune cells recruitment at the injection site. Increase of the number of splenic DCs and the expression of MHCII on the splenic DCs. The CTL activity induced by pJME/GM-CSF significantly higher compared with that of pJME, inducing more marked cell-mediated immunity
16	METZ et al., 2016	DENV	poly (lactic-co-glycolic acid) (PLGA)	Tubes	80x320, 80x180, 55x70 and 200x200	Not evaluated	Subunit	Structural	Soluble recombinant DENV2 E protein (Eukaryotic)	Mice	3	YES	YES	IgG	Th1 and Th2	NO	NO	NPs adsorbed sRecE induced higher IgG titers and a more potent and specific neutralizing antibody response. Antigen trafficking indicate that NPs prolongs the bio-availability of the antigen in the draining lymph nodes by creating an antigen depot.
17	SWAMINAT et al., 2016	DENV	Lipid	Not evaluated	Not evaluated	Not evaluated	Subunit	Structural	Recombinant DEN-80E antigen for all four serotypes (Eukaryotic)	Mice, Guinea pigs, and Rhesus primates	3	YES	YES	IgG1 and IgG2a	Th1 and Th2	NO	NO	Induced high titers of DENV neutralizing antibodies in mice, Guinea pigs, and in Rhesus macaques. LNPs were able to boost DEN-80E specific CD4+ and CD8+ T cell responses. Also strong chemokine responses without significant induction of inflammatory cytokines.
18	WANG et al., 2016	DENV	Calcium chloride	Spherical	80	- 12.0	Vetor viral recombinante	Structural and Non Structural	Chimeric virus: prM and E proteins from DENV within the backbone of an attenuated JEV	Mice	2	YES	YES	IgG and IgA	Th1	NO	NO	The hybrid vaccine promotes the antigen-specific systemic humoral and cellular immune response after intranasal immunization
19	CHAHAL et al., 2017	ZIKV	poly(amido amine)	Dendrimer	Not evaluated	Not evaluated	RNA	Structural	RNA replicon vector encoding ZIKV prM/E as a single open reading frame	Mice	2	YES	NO	IgG	Th1	NO	NO	Identified a unique H-2Db-restricted epitope to which there was a CD8+ T cell response in immunized mice
20	HUANG et al. 2017	DENV	calcium phosphate	Not evaluated	Not evaluated	Not evaluated	Subunit	Structural and Non Structural	Peptides from C, NS2a, NS4b and NS5 proteins	Mice	3	NO	NO	Not evaluated	Not evaluated	NO	NO	Formulations containing peptides and nanoparticles showed good cellular response and TCD8 activation
21	IZAGUIRRE-HERNÁNDEZ et al., 2017	DENV	Chitosan	Spherical	68-188	Not evaluated	Subunit	Structural	Recombinant E protein from DENV2 (Eukaryotic)	Mice	2	YES	NO	Not evaluated (in vitro)	Th1	NO	NO	NPs mixed with the antigen enhanced humoral response against this antigen. Was detect a mixed proﬁle of IgG1 and IgG2a with predominance of IgG1.
22	PARDI et al., 2017.	ZIKV	Lipid	Not evaluated	80	Not evaluated	RNA	Structural	Modified mRNA encoding the prM/E glycoproteins from ZIKV	Mice	1	YES	Yes	IgG	Not evaluated	YES	YES	The mice and non-human primates showed potent and durable neutralizing antibody responses after a single low-dose intradermal immunization with the nanoparticles.
23	RICHNER et al., 2017a	ZIKV	Lipid	Spherical	80-100	Not evaluated	RNA	Structural	mRNA encodes for pRM/E	Mice	1	YES	YES	Not evaluated	Not evaluated	YES	YES	Induced sterilizing immunity against ZIKV while minimizing the generation of crossreactive antibodies that may enhance dengue infection.
24	RICHNER et al., 2017b	ZIKV	Lipid	Not evaluated	Not evaluated	Not evaluated	RNA	Structural and Non Sctructural	mRNA encoding for ZIKV prM/E and a live-attenuated ZIKV encoding a not glycosylated NS1	Mice	1	YES	YES	Not evaluated	Not evaluated	YES	YES	The modified mRNA and live-attenuated vaccine platforms generated sufficient immunity to protect against infection and disease in pregnant and non-pregnant mice.
25	VERSIANI et al., 2017	DENV	Carbon	Tubes	20-40 nm (diameter) and 40-60 µm (length)	Not evaluated	Subunit	Structural	Recombinant E protein from DENV3 (Prokaryotic)	Mice	3	YES	YES	IgG	Not evaluated	NO	NO	Induced greater production of neutralizing antibodies and better cellular response, with increased proliferation of splenocytes and production of IGN-G, IL-6 and IL-10
26	Babych et al., 2018	CHIKV	Amyloid-based nanovaccine	Ribbon-like morphology	630 ± 303 and 503 ± 206	Not evaluated	Peptide	Structural	A linear B-cell E2EP3 antigenic determinant, derived from the N-terminal domain of the EDIII glycoprotein.	Mice	2	YES	NO	IgG	Not evaluated	NO	NO	A robust IgG response against the E2EP3, which the IgG1 subclass was predominantly induced by the vaccine. The IgG2a, IgG2b, and IgG3 were produced at a lower level.
27	COFFMAN et al., 2018	DENV	PEG hydrogel	cylindrical	80x80x320	Positive and Negative	Subunit	Structural	Recombinant E protein (Eukaryotic)	Mice	3	YES	YES	IgG	Th1	NO	NO	Immunizations with the anionic DENV2-E conjugated particles were able to produce DENV-specific and virus neutralizing antibody
28	ERASMUS et al., 2018	ZIKV	Lipid	Spherical	100	+15.0 to +28.0	RNA	Structural	Replicating viral RNA (rvRNA) encoding ZIKV prM/E antigens	Mice	1	YES	YES	Not evaluated	Not evaluated	YES	YES	Demonstrated a single dose as low as 10 ng can completely protect mice against a lethal ZIKV challenge.
29	MATSUO et al., 2018	JEV	HBsAg	Not evaluated	70.2±10 and 74.6±14	−23.7 ± 7.0 and −24.3 ± 7.2	VLPs	Structural	Recombinant E protein (DIII) from JEV conjugated with alfa-DC-ZZ-BNC	Mice	3	YES	NO	IgG	Not evaluated	YES	YES	Comparable titers between treatments. However, the mice immunized with VLPs were protected from JEV challenge., the DC targeting driven by alfa-CD11c IgG successfully contributed to the survival of JEV-challenged mice.
30	MARTINS et al., 2018	ZIKV	Lipid	Spherical	230,25 ± 20,85	− 0.429	Live attenuated virus	Structural	ZIKV E protein	Mice	1	YES	YES	IgG	Th1 and TH2	NO	NO	Immunizations in mice showed higher antibody production. The adjuvant and non-adjuvant formulation activated TH1 and TH2 cellular immune responses. The serum neutralization assay prevented infection in vitro.
31	METZ et al., 2018	DENV	poly (lactic-co-glycolic acid) (PLGA)	Not evaluated	Not evaluated	Not evaluated	Subunit	Structural	Recombinant E protein (Eukaryotic)	Mice	3	YES	YES	IgG	Not evaluated	NO	NO	Ag adsorbed to the NPs stimulated a more balanced serotype-specific antibody response for each DENV serotype compared to soluble antigens.
32	HUY et al., 2018	DENV	Gold	SPHERICAL	20,40 and 80	-30	Subunit	Structural	Recombinant DIII of E protein of DENV 2 (Prokaryotic)	Mice	3	YES	YES	IgG	Th1	NO	NO	T cell response observed was dependent on both the concentration of AuNP-E and the size of AuNP cores.
34	KOSE et al., 2019	CHIKV	Lipid	Not evaluated	Not evaluated	Not evaluated	RNA	Structural*	mRNAs encoding mAbs against CHIKV	Mice	1	Yes	Yes	IgG	Not evaluated	YES	YES	The immunized mice were protected from lethality after challenge. Reduction of viremia to the limit of detection on 2 dpi.
35	ROTH et al., 2019	DENV	Lipid	Not evaluated	Not evaluated	Not evaluated	RNA	Non Structural	Polypeptide of NS3, NS4B and NS5 T-cell epitopes of DENV-1	Mice	2	NO	NO	Not measued	Not evaluated	YES	YES	Potent T cell response against DENV-1 peptides
